# Supplementary material for: Combining GWAS and comparative genomics to fine map candidate genes for days to flowering in mung bean
Source: BMC Genomics. 2024 Mar 12;25:270. doi: 10.1186/s12864-024-10156-x (PMC10935824; doi:10.1186/s12864-024-10156-x)
Supplement: Supplementary file 2 — Supplementary Material 2. [file 12864_2024_10156_MOESM2_ESM.txt]

#!/bin/sh
#2/19/2023
#author:Chiteri
#Purpose: This script was written to extract specific fasta sequence for candidate genes
#Prints the sequence until the next pattern is found
#{/Vradi04g00002751/!p} - This commands excludes the next pattern (>)
#zcat vigra.VC1973A.gnm7.ann1.RWBG.protein.faa.gz | sed -n '/Vradi04g00002751/, /^>/ {/Vradi04g0002751/!p}' | sed '$d' > file.txt


#pass in the fasta file and candidate genes (ids) files
all_proteins="./vigra.VC1973A.gnm7.ann1.RWBG.protein.faa.gz"
ids="./candidate_genes.txt"

#remove files if exists..to avoid cumulative addition if you rerun script
rm -rf protein.fasta || true
rm -rf protein.fasta.txt || true

while IFS= read -r id; 
do

id=$(echo "$id")
zcat "$all_proteins" | sed -n "/${id}/, /^>/ {/${id}/!p}"  >> protein.fasta
done < "$ids"

cat protein.fasta | \
awk 'BEGIN {print ">vigra.VC1973A.gnm7.ann1.Vradi04g00002751.1"}1' > protein.fasta.txt

rm protein.fasta


##quality check actually revealed the script was missing the genes below:
#And replaced with other genes. Hence, called the genes individually and deleted the unwanted ones

#grep 'Vradi' protein.fasta.txt > compare.txt
#genes_missing=("Vradi04g00002765" "Vradi04g00002770" "Vradi04g00002773"\
#"Vradi04g00002783" "Vradi04g00002815" "Vradi04g00002821" "Vradi01g00003472"\
#"Vradi01g00003483" "Vradi01g00003497" "Vradi01g00003504" "Vradi01g00003512"\
#"Vradi01g00003519" "Vradi01g00003521" "Vradi02g00001706" "Vradi02g00001710" \
#"Vradi02g00001730" "Vradi02g00001732" "Vradi02g00001741" "Vradi02g00001749" \
#"Vradi02g00001753" "Vradi02g00001755")

#for str in ${genes_missing[@]}; do
 # id=$(echo $str)
  #zcat "$all_proteins" | sed -n "/${id}/, /^>/ {/${id}/!p}"  >> protein.fasta2.txt
#done

#zcat vigra.VC1973A.gnm7.ann1.RWBG.protein.faa.gz | sed -n '/Vradi02g00001755/, /^>/ {/Vradi02g0001755/!p}' | sed '$d'  >> protein.fasta2.txt
