# Supplementary material for: Combining GWAS and comparative genomics to fine map candidate genes for days to flowering in mung bean
Source: BMC Genomics. 2024 Mar 12;25:270. doi: 10.1186/s12864-024-10156-x (PMC10935824; doi:10.1186/s12864-024-10156-x)
Supplement: Supplementary file 3 — Supplementary Material 3. [file 12864_2024_10156_MOESM3_ESM.txt]

SNP Chr Pos Marker Start Stop Size(bases) Name Description
3_8727529 4 29758658 gene 29476165 29477997 1832 Vradi04g00002751 myb
3_8727529 4 29758658 gene 29495912 29497185 1273 Vradi04g00002752 Protein
3_8727529 4 29758658 gene 29500590 29505148 4558 Vradi04g00002753 protein
3_8727529 4 29758658 gene 29509537 29512408 2871 Vradi04g00002754 haloacid
3_8727529 4 29758658 gene 29512625 29515056 2431 Vradi04g00002755 Cyclophilin-like
3_8727529 4 29758658 gene 29527688 29533545 5857 Vradi04g00002756 Protein
3_8727529 4 29758658 gene 29536094 29538173 2079 Vradi04g00002757 DNA-directed
3_8727529 4 29758658 gene 29539175 29540131 956 Vradi04g00002758 Cell
3_8727529 4 29758658 gene 29543737 29547253 3516 Vradi04g00002759 mannan
3_8727529 4 29758658 gene 29548869 29554506 5637 Vradi04g00002760 Glucose-1-phosphate
3_8727529 4 29758658 gene 29556311 29567740 11429 Vradi04g00002761 paladin-like
3_8727529 4 29758658 gene 29571199 29576710 5511 Vradi04g00002762 cathepsin
3_8727529 4 29758658 gene 29590940 29608977 18037 Vradi04g00002763 Transducin/WD40
3_8727529 4 29758658 gene 29612368 29618222 5854 Vradi04g00002765 DEAD-box
3_8727529 4 29758658 gene 29622108 29627222 5114 Vradi04g00002766 transmembrane
3_8727529 4 29758658 gene 29628508 29631333 2825 Vradi04g00002767 Cytochrome
3_8727529 4 29758658 gene 29642153 29647222 5069 Vradi04g00002770 translation
3_8727529 4 29758658 gene 29655826 29660149 4323 Vradi04g00002773 Light-sensor
3_8727529 4 29758658 gene 29662943 29664497 1554 Vradi04g00002774 germin-like
3_8727529 4 29758658 gene 29675564 29678828 3264 Vradi04g00002775 peptide/nitrate
3_8727529 4 29758658 gene 29683843 29688114 4271 Vradi04g00002776 protein
3_8727529 4 29758658 gene 29694218 29696405 2187 Vradi04g00002777 myb
3_8727529 4 29758658 gene 29704729 29707859 3130 Vradi04g00002778 transcription
3_8727529 4 29758658 gene 29711476 29713011 1535 Vradi04g00002779 pentatricopeptide
3_8727529 4 29758658 gene 29732904 29735569 2665 Vradi04g00002783 Nucleic
3_8727529 4 29758658 gene 29736454 29741008 4554 Vradi04g00002784 aspartic
3_8727529 4 29758658 gene 29745419 29746774 1355 Vradi04g00002785 isopenicillin
3_8727529 4 29758658 gene 29750428 29754814 4386 Vradi04g00002786 Putative
3_8727529 4 29758658 gene 29759288 29771231 11943 Vradi04g00002787 glucan
3_8727529 4 29758658 gene 29781972 29786261 4289 Vradi04g00002788 Protein
3_8727529 4 29758658 gene 29790077 29795575 5498 Vradi04g00002789 ATP-citrate
3_8727529 4 29758658 gene 29796808 29807728 10920 Vradi04g00002790 Sec23/Sec24
3_8727529 4 29758658 gene 29813183 29814483 1300 Vradi04g00002791 mannan
3_8727529 4 29758658 gene 29823085 29824835 1750 Vradi04g00002792 mannan
3_8727529 4 29758658 gene 29831140 29834272 3132 Vradi04g00002793 pyrrolidone-carboxylate
3_8727529 4 29758658 gene 29837791 29843570 5779 Vradi04g00002794 glucose-6-phosphate
3_8727529 4 29758658 gene 29848055 29848243 188 Vradi04g00002795 protein
3_8727529 4 29758658 gene 29851643 29856351 4708 Vradi04g00002796 GDSL-like
3_8727529 4 29758658 gene 29865711 29868519 2808 Vradi04g00002797 nodulin
3_8727529 4 29758658 gene 29870757 29873014 2257 Vradi04g00002798 galactinol
3_8727529 4 29758658 gene 29879978 29884094 4116 Vradi04g00002799 NAD-dependent
3_8727529 4 29758658 gene 29884293 29887676 3383 Vradi04g00002800 Intracellular
3_8727529 4 29758658 gene 29888323 29892320 3997 Vradi04g00002801 Photosystem
3_8727529 4 29758658 gene 29894217 29896898 2681 Vradi04g00002802 Golgi
3_8727529 4 29758658 gene 29899183 29902358 3175 Vradi04g00002803 alkaline/neutral
3_8727529 4 29758658 gene 29903001 29903201 200 Vradi04g00002804 RNA
3_8727529 4 29758658 gene 29903239 29904975 1736 Vradi04g00002805 RNA
3_8727529 4 29758658 gene 29910051 29910536 485 Vradi04g00002806 Protein
3_8727529 4 29758658 gene 29913813 29921692 7879 Vradi04g00002807 importin
3_8727529 4 29758658 gene 29923684 29926257 2573 Vradi04g00002808 importin
3_8727529 4 29758658 gene 29931648 29932199 551 Vradi04g00002809 transcription
3_8727529 4 29758658 gene 29935901 29954464 18563 Vradi04g00002810 haloacid
3_8727529 4 29758658 gene 29958944 29962779 3835 Vradi04g00002811 acyl-CoA-binding
3_8727529 4 29758658 gene 29974407 29978576 4169 Vradi04g00002812 homeobox
3_8727529 4 29758658 gene 29984228 29985021 793 Vradi04g00002813 nicotianamine
3_8727529 4 29758658 gene 29996764 30000362 3598 Vradi04g00002815 Peptide
3_8727529 4 29758658 gene 30000860 30002284 1424 Vradi04g00002816 Adenine
3_8727529 4 29758658 gene 30005766 30007824 2058 Vradi04g00002817 Ras-related
3_8727529 4 29758658 gene 30009944 30012856 2912 Vradi04g00002818 zinc
3_8727529 4 29758658 gene 30017699 30021564 3865 Vradi04g00002819 protein
3_8727529 4 29758658 gene 30034437 30038925 4488 Vradi04g00002821 dentin
1_11367629 1 69228460 gene 68950345 68954778 4433 Vradi01g00003472 Fe
1_11367629 1 69228460 gene 68958244 68960583 2339 Vradi01g00003473 pentatricopeptide
1_11367629 1 69228460 gene 68969870 68974724 4854 Vradi01g00003474 DDT
1_11367629 1 69228460 gene 69006093 69012817 6724 Vradi01g00003475 ENTH/VHS/GAT
1_11367629 1 69228460 gene 69013428 69026555 13127 Vradi01g00003476 ferrochelatase
1_11367629 1 69228460 gene 69037479 69039332 1853 Vradi01g00003477 probable
1_11367629 1 69228460 gene 69039781 69043065 3284 Vradi01g00003478 serine/threonine-protein
1_11367629 1 69228460 gene 69090054 69093332 3278 Vradi01g00003479 Sec14p-like
1_11367629 1 69228460 gene 69163465 69163779 314 Vradi01g00003483 leguminosin
1_11367629 1 69228460 gene 69166297 69172423 6126 Vradi01g00003484 Protein
1_11367629 1 69228460 gene 69172584 69172808 224 Vradi01g00003485 feronia
1_11367629 1 69228460 gene 69174031 69178158 4127 Vradi01g00003486 receptor-like
1_11367629 1 69228460 gene 69178375 69179398 1023 Vradi01g00003487 Protein
1_11367629 1 69228460 gene 69187080 69189487 2407 Vradi01g00003488 Protein
1_11367629 1 69228460 gene 69193788 69196648 2860 Vradi01g00003489 receptor-like
1_11367629 1 69228460 gene 69196679 69198085 1406 Vradi01g00003490 Protein
1_11367629 1 69228460 gene 69198117 69204928 6811 Vradi01g00003491 Disease
1_11367629 1 69228460 gene 69212235 69214788 2553 Vradi01g00003492 Protein
1_11367629 1 69228460 gene 69223174 69224025 851 Vradi01g00003493 receptor-like
1_11367629 1 69228460 gene 69224193 69225697 1504 Vradi01g00003494 Protein
1_11367629 1 69228460 gene 69228217 69229326 1109 Vradi01g00003495 protein
1_11367629 1 69228460 gene 69233454 69235633 2179 Vradi01g00003497 protein
1_11367629 1 69228460 gene 69235962 69238665 2703 Vradi01g00003498 PI-PLC
1_11367629 1 69228460 gene 69241654 69242636 982 Vradi01g00003499 Protein
1_11367629 1 69228460 gene 69243269 69245521 2252 Vradi01g00003500 PI-PLC
1_11367629 1 69228460 gene 69249635 69250653 1018 Vradi01g00003501 SWIB/MDM2
1_11367629 1 69228460 gene 69254458 69257057 2599 Vradi01g00003502 Protein
1_11367629 1 69228460 gene 69283575 69285899 2324 Vradi01g00003504 polygalacturonase
1_11367629 1 69228460 gene 69290415 69290714 299 Vradi01g00003505 RALF
1_11367629 1 69228460 gene 69300166 69300465 299 Vradi01g00003506 RALF
1_11367629 1 69228460 gene 69306732 69307562 830 Vradi01g00003507 ribosomal
1_11367629 1 69228460 gene 69310169 69317859 7690 Vradi01g00003508 O-fucosyltransferase
1_11367629 1 69228460 gene 69322324 69322632 308 Vradi01g00003509 SPIRAL1-like1
1_11367629 1 69228460 gene 69352997 69354615 1618 Vradi01g00003510 NLI
1_11367629 1 69228460 gene 69404518 69409607 5089 Vradi01g00003512 protein
1_11367629 1 69228460 gene 69416719 69417768 1049 Vradi01g00003513 transcription
1_11367629 1 69228460 gene 69436056 69437435 1379 Vradi01g00003514 HXXXD-type
1_11367629 1 69228460 gene 69450128 69453537 3409 Vradi01g00003515 ATP
1_11367629 1 69228460 gene 69461840 69465105 3265 Vradi01g00003516 ATP
1_11367629 1 69228460 gene 69480542 69481574 1032 Vradi01g00003519 chlororespiratory
1_11367629 1 69228460 gene 69511769 69517680 5911 Vradi01g00003521 UDP-Glycosyltransferase
5_4604047 2 27377521 gene 27087527 27091445 3918 Vradi02g00001706 ubiquitin
5_4604047 2 27377521 gene 27102905 27106070 3165 Vradi02g00001707 RNA-binding
5_4604047 2 27377521 gene 27107910 27108908 998 Vradi02g00001708 cell
5_4604047 2 27377521 gene 27124953 27129641 4688 Vradi02g00001710 BTB/POZ
5_4604047 2 27377521 gene 27132160 27147286 15126 Vradi02g00001711 cation-chloride
5_4604047 2 27377521 gene 27150100 27150730 630 Vradi02g00001712 Beta-1%2C3-N-Acetylglucosaminyltransferase
5_4604047 2 27377521 gene 27157164 27170479 13315 Vradi02g00001713 binding%3B
5_4604047 2 27377521 gene 27171763 27172911 1148 Vradi02g00001714 photosystem
5_4604047 2 27377521 gene 27174208 27179135 4927 Vradi02g00001715 Pentatricopeptide
5_4604047 2 27377521 gene 27182998 27187713 4715 Vradi02g00001716 Membrane
5_4604047 2 27377521 gene 27222290 27226102 3812 Vradi02g00001717 Membrane
5_4604047 2 27377521 gene 27238395 27242119 3724 Vradi02g00001718 beta-galactosidase
5_4604047 2 27377521 gene 27246601 27246921 320 Vradi02g00001719 Glutaredoxin
5_4604047 2 27377521 gene 27255475 27259788 4313 Vradi02g00001720 endoplasmic
5_4604047 2 27377521 gene 27265070 27268615 3545 Vradi02g00001721 p21-activated
5_4604047 2 27377521 gene 27306545 27308891 2346 Vradi02g00001722 MLP3.9
5_4604047 2 27377521 gene 27309950 27311362 1412 Vradi02g00001723 Pentatricopeptide
5_4604047 2 27377521 gene 27316095 27317508 1413 Vradi02g00001724 AWPM-19-like
5_4604047 2 27377521 gene 27326608 27328411 1803 Vradi02g00001726 60S
5_4604047 2 27377521 gene 27334114 27335363 1249 Vradi02g00001727 Mitochondrial
5_4604047 2 27377521 gene 27348112 27349260 1148 Vradi02g00001728 MADS-box
5_4604047 2 27377521 gene 27356990 27365531 8541 Vradi02g00001730 SCP1-like
5_4604047 2 27377521 gene 27375608 27378013 2405 Vradi02g00001732 glucan
5_4604047 2 27377521 gene 27396458 27401282 4824 Vradi02g00001733 RNA-binding
5_4604047 2 27377521 gene 27402471 27407365 4894 Vradi02g00001734 phytochrome
5_4604047 2 27377521 gene 27414119 27415597 1478 Vradi02g00001735 Pentatricopeptide
5_4604047 2 27377521 gene 27415657 27416652 995 Vradi02g00001736 Pentatricopeptide
5_4604047 2 27377521 gene 27422371 27425946 3575 Vradi02g00001737 auxilin-like
5_4604047 2 27377521 gene 27429453 27440008 10555 Vradi02g00001738 protein
5_4604047 2 27377521 gene 27465284 27473447 8163 Vradi02g00001741 LEM3
5_4604047 2 27377521 gene 27474684 27478857 4173 Vradi02g00001742 heparanase-like
5_4604047 2 27377521 gene 27494320 27503699 9379 Vradi02g00001743 Octicosapeptide/Phox/Bem1p
5_4604047 2 27377521 gene 27503747 27503947 200 Vradi02g00001744 octicosapeptide/phox/Bem1p
5_4604047 2 27377521 gene 27522175 27526150 3975 Vradi02g00001745 Misfolded
5_4604047 2 27377521 gene 27528420 27533203 4783 Vradi02g00001746 NEDD8
5_4604047 2 27377521 gene 27543711 27543980 269 Vradi02g00001747 Sterile
5_4604047 2 27377521 gene 27545722 27548206 2484 Vradi02g00001749 Major
5_4604047 2 27377521 gene 27570342 27574540 4198 Vradi02g00001750 Major
5_4604047 2 27377521 gene 27583145 27583735 590 Vradi02g00001751 serine-rich
5_4604047 2 27377521 gene 27610073 27610449 376 Vradi02g00001753 cullin-associated
5_4604047 2 27377521 gene 27616611 27617527 916 Vradi02g00001755 RING
5_4604047 2 27377521 gene 27621086 27621981 895 Vradi02g00001756 LOB
